# Supplementary material for: Oviposition activity of Haemagogus leucocelaenus (Diptera: Culicidae) during the rainy and dry seasons, in areas with yellow fever virus circulation in the Atlantic Forest, Rio de Janeiro, Brazil
Source: PLoS One. 2021 Dec 13;16(12):e0261283. doi: 10.1371/journal.pone.0261283 (PMC8668088; doi:10.1371/journal.pone.0261283)
Supplement: S1 Table — (XLS) [file pone.0261283.s002.xls]

## Sheet: S2_Table
Month of collection	Year of collection	N° trap	Hatched eggs	Unhatched eggs	Species	Latitude	Longitude
October	2016	11	38	0	Haemagogus leucocelaenus	S22º20´02.9´´	W042º12´31.1´´
October	2016	11	0	6	Not identified	S22º20´02.9´´	W042º12´31.1´´
October	2016	12	8	0	Haemagogus leucocelaenus	S22º20´02.9´´	W042º12´31.1´´
October	2016	12	0	2	Not identified	S22º20´02.9´´	W042º12´31.1´´
November	2016	3	9	0	Haemagogus leucocelaenus	S22º20´01.3´´	W042º12´24.0´´
November	2016	3	0	1	Not identified	S22º20´01.3´´	W042º12´24.0´´
November	2016	5	7	0	Haemagogus leucocelaenus	S22º20´01.3´´	W042º12´24.0´´
November	2016	5	0	3	Not identified	S22º20´01.3´´	W042º12´24.0´´
November	2016	5	5	0	Aedes terrens	S22º20´01.3´´	W042º12´24.0´´
November	2016	7	1	0	Haemagogus leucocelaenus	S22º20´02.9´´	W042º12´28.3´´
November	2016	8	4	0	Haemagogus leucocelaenus	S22º20´02.9´´	W042º12´28.3´´
November	2016	9	11	0	Haemagogus leucocelaenus	S22º20´02.9´´	W042º12´28.3´´
November	2016	11	72	0	Haemagogus leucocelaenus	S22º20´02.9´´	W042º12´31.1´´
November	2016	11	0	13	Not identified	S22º20´02.9´´	W042º12´31.1´´
November	2016	12	30	0	Haemagogus leucocelaenus	S22º20´02.9´´	W042º12´31.1´´
November	2016	12	0	7	Not identified	S22º20´02.9´´	W042º12´31.1´´
November	2016	13	10	0	Haemagogus leucocelaenus	S22º20´02.9´´	W042º12´31.1´´
November	2016	13	0	1	Not identified	S22º20´02.9´´	W042º12´31.1´´
November	2016	14	127	0	Haemagogus leucocelaenus	S22º20´02.9´´	W042º12´31.1´´
November	2016	14	0	12	Not identified	S22º20´02.9´´	W042º12´31.1´´
November	2016	14	20	0	Aedes terrens	S22º20´02.9´´	W042º12´31.1´´
November	2016	15	20	0	Aedes terrens	S22º20´02.9´´	W042º12´31.1´´
December	2016	1	112	0	Haemagogus leucocelaenus	S22º20´01.3´´	W042º12´24.0´´
December	2016	1	0	17	Not identified	S22º20´01.3´´	W042º12´24.0´´
December	2016	2	28	0	Haemagogus leucocelaenus	S22º20´01.3´´	W042º12´24.0´´
December	2016	2	0	2	Not identified	S22º20´01.3´´	W042º12´24.0´´
December	2016	3	93	0	Haemagogus leucocelaenus	S22º20´01.3´´	W042º12´24.0´´
December	2016	3	0	23	Not identified	S22º20´01.3´´	W042º12´24.0´´
December	2016	4	15	0	Haemagogus leucocelaenus	S22º20´01.3´´	W042º12´24.0´´
December	2016	4	0	4	Not identified	S22º20´01.3´´	W042º12´24.0´´
December	2016	5	72	0	Haemagogus leucocelaenus	S22º20´01.3´´	W042º12´24.0´´
December	2016	5	0	5	Not identified	S22º20´01.3´´	W042º12´24.0´´
December	2016	6	61	0	Haemagogus leucocelaenus	S22º20´02.9´´	W042º12´28.3´´
December	2016	6	0	12	Not identified	S22º20´02.9´´	W042º12´28.3´´
December	2016	7	93	0	Haemagogus leucocelaenus	S22º20´02.9´´	W042º12´28.3´´
December	2016	7	0	27	Not identified	S22º20´02.9´´	W042º12´28.3´´
December	2016	8	12	0	Haemagogus leucocelaenus	S22º20´02.9´´	W042º12´28.3´´
December	2016	9	32	0	Haemagogus leucocelaenus	S22º20´02.9´´	W042º12´28.3´´
December	2016	9	0	2	Not identified	S22º20´02.9´´	W042º12´28.3´´
December	2016	10	14	0	Haemagogus leucocelaenus	S22º20´02.9´´	W042º12´28.3´´
December	2016	10	0	1	Not identified	S22º20´02.9´´	W042º12´28.3´´
December	2016	11	344	0	Haemagogus leucocelaenus	S22º20´02.9´´	W042º12´31.1´´
December	2016	11	0	51	Not identified	S22º20´02.9´´	W042º12´31.1´´
December	2016	11	29	0	Aedes terrens	S22º20´02.9´´	W042º12´31.1´´
December	2016	12	179	0	Haemagogus leucocelaenus	S22º20´02.9´´	W042º12´31.1´´
December	2016	12	0	29	Not identified	S22º20´02.9´´	W042º12´31.1´´
December	2016	13	253	0	Haemagogus leucocelaenus	S22º20´02.9´´	W042º12´31.1´´
December	2016	13	0	67	Not identified	S22º20´02.9´´	W042º12´31.1´´
December	2016	13	44	0	Aedes terrens	S22º20´02.9´´	W042º12´31.1´´
December	2016	13	11	0	Haemagogus janthinomys	S22º20´02.9´´	W042º12´31.1´´
December	2016	14	585	0	Haemagogus leucocelaenus	S22º20´02.9´´	W042º12´31.1´´
December	2016	14	0	108	Not identified	S22º20´02.9´´	W042º12´31.1´´
December	2016	15	101	0	Haemagogus leucocelaenus	S22º20´02.9´´	W042º12´31.1´´
December	2016	15	0	57	Not identified	S22º20´02.9´´	W042º12´31.1´´
January	2017	1	49	0	Haemagogus leucocelaenus	S22º20´01.3´´	W042º12´24.0´´
January	2017	1	0	3	Not identified	S22º20´01.3´´	W042º12´24.0´´
January	2017	2	37	0	Haemagogus leucocelaenus	S22º20´01.3´´	W042º12´24.0´´
January	2017	2	0	22	Not identified	S22º20´01.3´´	W042º12´24.0´´
January	2017	3	1	0	Haemagogus leucocelaenus	S22º20´01.3´´	W042º12´24.0´´
January	2017	3	2	0	Aedes terrens	S22º20´01.3´´	W042º12´24.0´´
January	2017	4	10	0	Haemagogus leucocelaenus	S22º20´01.3´´	W042º12´24.0´´
January	2017	5	9	0	Haemagogus leucocelaenus	S22º20´01.3´´	W042º12´24.0´´
January	2017	6	33	0	Haemagogus leucocelaenus	S22º20´02.9´´	W042º12´28.3´´
January	2017	6	0	4	Not identified	S22º20´02.9´´	W042º12´28.3´´
January	2017	7	198	0	Haemagogus leucocelaenus	S22º20´02.9´´	W042º12´28.3´´
January	2017	7	0	46	Not identified	S22º20´02.9´´	W042º12´28.3´´
January	2017	8	35	0	Haemagogus leucocelaenus	S22º20´02.9´´	W042º12´28.3´´
January	2017	8	0	3	Not identified	S22º20´02.9´´	W042º12´28.3´´
January	2017	9	77	0	Haemagogus leucocelaenus	S22º20´02.9´´	W042º12´28.3´´
January	2017	9	0	29	Not identified	S22º20´02.9´´	W042º12´28.3´´
January	2017	10	20	0	Haemagogus leucocelaenus	S22º20´02.9´´	W042º12´28.3´´
January	2017	10	0	16	Not identified	S22º20´02.9´´	W042º12´28.3´´
January	2017	11	105	0	Haemagogus leucocelaenus	S22º20´02.9´´	W042º12´31.1´´
January	2017	11	0	32	Not identified	S22º20´02.9´´	W042º12´31.1´´
January	2017	11	5	0	Aedes terrens	S22º20´02.9´´	W042º12´31.1´´
January	2017	12	132	0	Haemagogus leucocelaenus	S22º20´02.9´´	W042º12´31.1´´
January	2017	13	112	0	Haemagogus leucocelaenus	S22º20´02.9´´	W042º12´31.1´´
January	2017	13	0	71	Not identified	S22º20´02.9´´	W042º12´31.1´´
January	2017	13	21	0	Aedes terrens	S22º20´02.9´´	W042º12´31.1´´
January	2017	14	154	0	Haemagogus leucocelaenus	S22º20´02.9´´	W042º12´31.1´´
January	2017	14	0	23	Not identified	S22º20´02.9´´	W042º12´31.1´´
January	2017	15	111	0	Haemagogus leucocelaenus	S22º20´02.9´´	W042º12´31.1´´
January	2017	15	0	13	Not identified	S22º20´02.9´´	W042º12´31.1´´
February	2017	1	14	0	Haemagogus leucocelaenus	S22º20´01.3´´	W042º12´24.0´´
February	2017	1	0	3	Not identified	S22º20´01.3´´	W042º12´24.0´´
February	2017	2	22	0	Haemagogus leucocelaenus	S22º20´01.3´´	W042º12´24.0´´
February	2017	3	8	0	Haemagogus leucocelaenus	S22º20´01.3´´	W042º12´24.0´´
February	2017	3	3	0	Aedes terrens	S22º20´01.3´´	W042º12´24.0´´
February	2017	4	42	0	Haemagogus leucocelaenus	S22º20´01.3´´	W042º12´24.0´´
February	2017	4	0	7	Not identified	S22º20´01.3´´	W042º12´24.0´´
February	2017	6	29	0	Haemagogus leucocelaenus	S22º20´02.9´´	W042º12´28.3´´
February	2017	6	0	3	Not identified	S22º20´02.9´´	W042º12´28.3´´
February	2017	7	4	0	Haemagogus leucocelaenus	S22º20´02.9´´	W042º12´28.3´´
February	2017	11	17	0	Haemagogus leucocelaenus	S22º20´02.9´´	W042º12´31.1´´
February	2017	11	0	9	Not identified	S22º20´02.9´´	W042º12´31.1´´
February	2017	12	29	0	Haemagogus leucocelaenus	S22º20´02.9´´	W042º12´31.1´´
February	2017	12	0	8	Not identified	S22º20´02.9´´	W042º12´31.1´´
February	2017	13	41	0	Haemagogus leucocelaenus	S22º20´02.9´´	W042º12´31.1´´
February	2017	13	0	16	Not identified	S22º20´02.9´´	W042º12´31.1´´
February	2017	14	22	0	Haemagogus leucocelaenus	S22º20´02.9´´	W042º12´31.1´´
February	2017	14	0	5	Not identified	S22º20´02.9´´	W042º12´31.1´´
February	2017	15	45	0	Haemagogus leucocelaenus	S22º20´02.9´´	W042º12´31.1´´
March	2017	1	1	0	Haemagogus leucocelaenus	S22º20´01.3´´	W042º12´24.0´´
March	2017	2	24	0	Haemagogus leucocelaenus	S22º20´01.3´´	W042º12´24.0´´
March	2017	2	0	4	Not identified	S22º20´01.3´´	W042º12´24.0´´
March	2017	3	29	0	Haemagogus leucocelaenus	S22º20´01.3´´	W042º12´24.0´´
March	2017	4	34	0	Haemagogus leucocelaenus	S22º20´01.3´´	W042º12´24.0´´
March	2017	4	0	16	Not identified	S22º20´01.3´´	W042º12´24.0´´
March	2017	5	58	0	Haemagogus leucocelaenus	S22º20´01.3´´	W042º12´24.0´´
March	2017	5	0	12	Not identified	S22º20´01.3´´	W042º12´24.0´´
March	2017	6	6	0	Haemagogus leucocelaenus	S22º20´02.9´´	W042º12´28.3´´
March	2017	7	4	0	Haemagogus leucocelaenus	S22º20´02.9´´	W042º12´28.3´´
March	2017	8	2	0	Haemagogus leucocelaenus	S22º20´02.9´´	W042º12´28.3´´
March	2017	9	13	0	Haemagogus leucocelaenus	S22º20´02.9´´	W042º12´28.3´´
March	2017	10	11	0	Haemagogus leucocelaenus	S22º20´02.9´´	W042º12´28.3´´
March	2017	11	98	0	Haemagogus leucocelaenus	S22º20´02.9´´	W042º12´31.1´´
March	2017	11	0	45	Not identified	S22º20´02.9´´	W042º12´31.1´´
March	2017	12	51	0	Haemagogus leucocelaenus	S22º20´02.9´´	W042º12´31.1´´
March	2017	12	0	15	Not identified	S22º20´02.9´´	W042º12´31.1´´
March	2017	13	36	0	Haemagogus leucocelaenus	S22º20´02.9´´	W042º12´31.1´´
March	2017	13	0	1	Not identified	S22º20´02.9´´	W042º12´31.1´´
March	2017	13	3	0	Aedes terrens	S22º20´02.9´´	W042º12´31.1´´
March	2017	14	8	0	Haemagogus leucocelaenus	S22º20´02.9´´	W042º12´31.1´´
March	2017	14	0	6	Not identified	S22º20´02.9´´	W042º12´31.1´´
March	2017	15	43	0	Haemagogus leucocelaenus	S22º20´02.9´´	W042º12´31.1´´
March	2017	15	0	9	Not identified	S22º20´02.9´´	W042º12´31.1´´
April	2017	1	31	0	Haemagogus leucocelaenus	S22º20´01.3´´	W042º12´24.0´´
April	2017	2	10	0	Haemagogus leucocelaenus	S22º20´01.3´´	W042º12´24.0´´
April	2017	2	0	1	Not identified	S22º20´01.3´´	W042º12´24.0´´
April	2017	3	16	0	Haemagogus leucocelaenus	S22º20´01.3´´	W042º12´24.0´´
April	2017	3	0	2	Not identified	S22º20´01.3´´	W042º12´24.0´´
April	2017	4	45	0	Haemagogus leucocelaenus	S22º20´01.3´´	W042º12´24.0´´
April	2017	4	0	11	Not identified	S22º20´01.3´´	W042º12´24.0´´
April	2017	5	8	0	Haemagogus leucocelaenus	S22º20´01.3´´	W042º12´24.0´´
April	2017	7	22	0	Haemagogus leucocelaenus	S22º20´02.9´´	W042º12´28.3´´
April	2017	9	14	0	Haemagogus leucocelaenus	S22º20´02.9´´	W042º12´28.3´´
April	2017	9	0	12	Not identified	S22º20´02.9´´	W042º12´28.3´´
April	2017	10	5	0	Haemagogus leucocelaenus	S22º20´02.9´´	W042º12´28.3´´
April	2017	10	0	2	Not identified	S22º20´02.9´´	W042º12´28.3´´
April	2017	11	153	0	Haemagogus leucocelaenus	S22º20´02.9´´	W042º12´31.1´´
April	2017	11	0	24	Not identified	S22º20´02.9´´	W042º12´31.1´´
April	2017	12	52	0	Haemagogus leucocelaenus	S22º20´02.9´´	W042º12´31.1´´
April	2017	12	0	14	Not identified	S22º20´02.9´´	W042º12´31.1´´
April	2017	13	38	0	Haemagogus leucocelaenus	S22º20´02.9´´	W042º12´31.1´´
April	2017	13	0	3	Not identified	S22º20´02.9´´	W042º12´31.1´´
April	2017	13	4	0	Aedes terrens	S22º20´02.9´´	W042º12´31.1´´
April	2017	14	36	0	Haemagogus leucocelaenus	S22º20´02.9´´	W042º12´31.1´´
April	2017	14	0	4	Not identified	S22º20´02.9´´	W042º12´31.1´´
April	2017	15	36	0	Haemagogus leucocelaenus	S22º20´02.9´´	W042º12´31.1´´
April	2017	15	0	4	Not identified	S22º20´02.9´´	W042º12´31.1´´
May	2017	1	20	0	Haemagogus leucocelaenus	S22º20´01.3´´	W042º12´24.0´´
May	2017	1	0	1	Not identified	S22º20´01.3´´	W042º12´24.0´´
May	2017	2	25	0	Haemagogus leucocelaenus	S22º20´01.3´´	W042º12´24.0´´
May	2017	2	0	5	Not identified	S22º20´01.3´´	W042º12´24.0´´
May	2017	3	3	0	Haemagogus leucocelaenus	S22º20´01.3´´	W042º12´24.0´´
May	2017	4	19	0	Haemagogus leucocelaenus	S22º20´01.3´´	W042º12´24.0´´
May	2017	5	13	0	Haemagogus leucocelaenus	S22º20´01.3´´	W042º12´24.0´´
May	2017	6	22	0	Haemagogus leucocelaenus	S22º20´02.9´´	W042º12´28.3´´
May	2017	6	0	3	Not identified	S22º20´02.9´´	W042º12´28.3´´
May	2017	7	10	0	Haemagogus leucocelaenus	S22º20´02.9´´	W042º12´28.3´´
May	2017	8	17	0	Haemagogus leucocelaenus	S22º20´02.9´´	W042º12´28.3´´
May	2017	9	62	0	Haemagogus leucocelaenus	S22º20´02.9´´	W042º12´28.3´´
May	2017	9	0	8	Not identified	S22º20´02.9´´	W042º12´28.3´´
May	2017	10	4	0	Haemagogus leucocelaenus	S22º20´02.9´´	W042º12´28.3´´
May	2017	11	74	0	Haemagogus leucocelaenus	S22º20´02.9´´	W042º12´31.1´´
May	2017	11	0	23	Not identified	S22º20´02.9´´	W042º12´31.1´´
May	2017	12	45	0	Haemagogus leucocelaenus	S22º20´02.9´´	W042º12´31.1´´
May	2017	12	0	9	Not identified	S22º20´02.9´´	W042º12´31.1´´
May	2017	13	73	0	Haemagogus leucocelaenus	S22º20´02.9´´	W042º12´31.1´´
May	2017	14	21	0	Haemagogus leucocelaenus	S22º20´02.9´´	W042º12´31.1´´
May	2017	14	0	2	Not identified	S22º20´02.9´´	W042º12´31.1´´
May	2017	15	18	0	Haemagogus leucocelaenus	S22º20´02.9´´	W042º12´31.1´´
May	2017	15	0	7	Not identified	S22º20´02.9´´	W042º12´31.1´´
June	2017	3	23	0	Haemagogus leucocelaenus	S22º20´01.3´´	W042º12´24.0´´
June	2017	4	4	0	Haemagogus leucocelaenus	S22º20´01.3´´	W042º12´24.0´´
June	2017	4	0	6	Not identified	S22º20´01.3´´	W042º12´24.0´´
June	2017	5	11	0	Haemagogus leucocelaenus	S22º20´01.3´´	W042º12´24.0´´
June	2017	5	0	1	Not identified	S22º20´01.3´´	W042º12´24.0´´
June	2017	6	8	0	Haemagogus leucocelaenus	S22º20´02.9´´	W042º12´28.3´´
June	2017	7	12	0	Haemagogus leucocelaenus	S22º20´02.9´´	W042º12´28.3´´
June	2017	9	14	0	Haemagogus leucocelaenus	S22º20´02.9´´	W042º12´28.3´´
June	2017	9	0	3	Not identified	S22º20´02.9´´	W042º12´28.3´´
June	2017	11	2	0	Haemagogus leucocelaenus	S22º20´02.9´´	W042º12´31.1´´
June	2017	11	0	9	Not identified	S22º20´02.9´´	W042º12´31.1´´
June	2017	12	24	0	Haemagogus leucocelaenus	S22º20´02.9´´	W042º12´31.1´´
June	2017	12	0	22	Not identified	S22º20´02.9´´	W042º12´31.1´´
June	2017	13	44	0	Haemagogus leucocelaenus	S22º20´02.9´´	W042º12´31.1´´
June	2017	13	0	35	Not identified	S22º20´02.9´´	W042º12´31.1´´
June	2017	14	12	0	Haemagogus leucocelaenus	S22º20´02.9´´	W042º12´31.1´´
June	2017	15	2	0	Haemagogus leucocelaenus	S22º20´02.9´´	W042º12´31.1´´
July	2017	3	9	0	Haemagogus leucocelaenus	S22º20´01.3´´	W042º12´24.0´´
July	2017	6	20	0	Haemagogus leucocelaenus	S22º20´02.9´´	W042º12´28.3´´
July	2017	6	0	33	Not identified	S22º20´02.9´´	W042º12´28.3´´
July	2017	9	7	0	Haemagogus leucocelaenus	S22º20´02.9´´	W042º12´28.3´´
July	2017	9	0	4	Not identified	S22º20´02.9´´	W042º12´28.3´´
July	2017	10	4	0	Haemagogus leucocelaenus	S22º20´02.9´´	W042º12´28.3´´
July	2017	10	0	12	Not identified	S22º20´02.9´´	W042º12´28.3´´
July	2017	12	12	0	Haemagogus leucocelaenus	S22º20´02.9´´	W042º12´31.1´´
July	2017	15	2	0	Haemagogus leucocelaenus	S22º20´02.9´´	W042º12´31.1´´
August	2017	2	7	0	Haemagogus leucocelaenus	S22º20´01.3´´	W042º12´24.0´´
August	2017	2	0	3	Not identified	S22º20´01.3´´	W042º12´24.0´´
August	2017	3	3	0	Haemagogus leucocelaenus	S22º20´01.3´´	W042º12´24.0´´
August	2017	4	5	0	Haemagogus leucocelaenus	S22º20´01.3´´	W042º12´24.0´´
August	2017	7	8	0	Haemagogus leucocelaenus	S22º20´02.9´´	W042º12´28.3´´
August	2017	8	20	0	Haemagogus leucocelaenus	S22º20´02.9´´	W042º12´28.3´´
August	2017	8	0	4	Not identified	S22º20´02.9´´	W042º12´28.3´´
August	2017	9	3	0	Haemagogus leucocelaenus	S22º20´02.9´´	W042º12´28.3´´
August	2017	10	8	0	Haemagogus leucocelaenus	S22º20´02.9´´	W042º12´28.3´´
August	2017	10	0	1	Not identified	S22º20´02.9´´	W042º12´28.3´´
August	2017	11	25	0	Haemagogus leucocelaenus	S22º20´02.9´´	W042º12´31.1´´
August	2017	12	8	0	Haemagogus leucocelaenus	S22º20´02.9´´	W042º12´31.1´´
August	2017	12	0	7	Not identified	S22º20´02.9´´	W042º12´31.1´´
August	2017	13	15	0	Haemagogus leucocelaenus	S22º20´02.9´´	W042º12´31.1´´
August	2017	13	0	4	Not identified	S22º20´02.9´´	W042º12´31.1´´
August	2017	15	7	0	Haemagogus leucocelaenus	S22º20´02.9´´	W042º12´31.1´´
September	2017	1	9	0	Haemagogus leucocelaenus	S22º20´01.3´´	W042º12´24.0´´
September	2017	1	0	7	Not identified	S22º20´01.3´´	W042º12´24.0´´
September	2017	2	2	0	Haemagogus leucocelaenus	S22º20´01.3´´	W042º12´24.0´´
September	2017	3	9	0	Haemagogus leucocelaenus	S22º20´01.3´´	W042º12´24.0´´
September	2017	4	6	0	Haemagogus leucocelaenus	S22º20´01.3´´	W042º12´24.0´´
September	2017	4	0	8	Not identified	S22º20´01.3´´	W042º12´24.0´´
September	2017	5	4	0	Haemagogus leucocelaenus	S22º20´01.3´´	W042º12´24.0´´
September	2017	5	0	3	Not identified	S22º20´01.3´´	W042º12´24.0´´
September	2017	6	6	0	Haemagogus leucocelaenus	S22º20´02.9´´	W042º12´28.3´´
September	2017	7	11	0	Haemagogus leucocelaenus	S22º20´02.9´´	W042º12´28.3´´
September	2017	8	12	0	Haemagogus leucocelaenus	S22º20´02.9´´	W042º12´28.3´´
September	2017	8	0	1	Not identified	S22º20´02.9´´	W042º12´28.3´´
September	2017	9	9	0	Haemagogus leucocelaenus	S22º20´02.9´´	W042º12´28.3´´
September	2017	10	4	0	Haemagogus leucocelaenus	S22º20´02.9´´	W042º12´28.3´´
September	2017	11	6	0	Haemagogus leucocelaenus	S22º20´02.9´´	W042º12´31.1´´
September	2017	12	6	0	Haemagogus leucocelaenus	S22º20´02.9´´	W042º12´31.1´´
September	2017	12	0	4	Not identified	S22º20´02.9´´	W042º12´31.1´´
September	2017	13	13	0	Haemagogus leucocelaenus	S22º20´02.9´´	W042º12´31.1´´
September	2017	14	9	0	Haemagogus leucocelaenus	S22º20´02.9´´	W042º12´31.1´´
September	2017	14	0	1	Not identified	S22º20´02.9´´	W042º12´31.1´´
September	2017	15	21	0	Haemagogus leucocelaenus	S22º20´02.9´´	W042º12´31.1´´
September	2017	15	0	2	Not identified	S22º20´02.9´´	W042º12´31.1´´
October	2017	1	9	0	Haemagogus leucocelaenus	S22º20´01.3´´	W042º12´24.0´´
October	2017	1	0	6	Not identified	S22º20´01.3´´	W042º12´24.0´´
October	2017	2	1	0	Haemagogus leucocelaenus	S22º20´01.3´´	W042º12´24.0´´
October	2017	3	11	0	Haemagogus leucocelaenus	S22º20´01.3´´	W042º12´24.0´´
October	2017	4	13	0	Haemagogus leucocelaenus	S22º20´01.3´´	W042º12´24.0´´
October	2017	4	0	7	Not identified	S22º20´01.3´´	W042º12´24.0´´
October	2017	5	9	0	Haemagogus leucocelaenus	S22º20´01.3´´	W042º12´24.0´´
October	2017	6	42	0	Haemagogus leucocelaenus	S22º20´02.9´´	W042º12´28.3´´
October	2017	6	0	37	Not identified	S22º20´02.9´´	W042º12´28.3´´
October	2017	8	14	0	Haemagogus leucocelaenus	S22º20´02.9´´	W042º12´28.3´´
October	2017	8	0	3	Not identified	S22º20´02.9´´	W042º12´28.3´´
October	2017	10	10	0	Haemagogus leucocelaenus	S22º20´02.9´´	W042º12´28.3´´
October	2017	12	20	0	Haemagogus leucocelaenus	S22º20´02.9´´	W042º12´31.1´´
October	2017	12	0	7	Not identified	S22º20´02.9´´	W042º12´31.1´´
October	2017	13	2	0	Haemagogus leucocelaenus	S22º20´02.9´´	W042º12´31.1´´
October	2017	14	4	0	Haemagogus leucocelaenus	S22º20´02.9´´	W042º12´31.1´´
October	2017	15	3	0	Haemagogus leucocelaenus	S22º20´02.9´´	W042º12´31.1´´
November	2017	1	19	0	Haemagogus leucocelaenus	S22º20´01.3´´	W042º12´24.0´´
November	2017	2	6	0	Haemagogus leucocelaenus	S22º20´01.3´´	W042º12´24.0´´
November	2017	3	24	0	Haemagogus leucocelaenus	S22º20´01.3´´	W042º12´24.0´´
November	2017	3	0	4	Not identified	S22º20´01.3´´	W042º12´24.0´´
November	2017	5	10	0	Haemagogus leucocelaenus	S22º20´01.3´´	W042º12´24.0´´
November	2017	6	31	0	Haemagogus leucocelaenus	S22º20´02.9´´	W042º12´28.3´´
November	2017	6	0	1	Not identified	S22º20´02.9´´	W042º12´28.3´´
November	2017	7	12	0	Haemagogus leucocelaenus	S22º20´02.9´´	W042º12´28.3´´
November	2017	7	0	37	Not identified	S22º20´02.9´´	W042º12´28.3´´
November	2017	8	14	0	Haemagogus leucocelaenus	S22º20´02.9´´	W042º12´28.3´´
November	2017	8	0	14	Not identified	S22º20´02.9´´	W042º12´28.3´´
November	2017	9	7	0	Haemagogus leucocelaenus	S22º20´02.9´´	W042º12´28.3´´
November	2017	10	8	0	Haemagogus leucocelaenus	S22º20´02.9´´	W042º12´28.3´´
November	2017	11	53	0	Haemagogus leucocelaenus	S22º20´02.9´´	W042º12´31.1´´
November	2017	11	0	5	Not identified	S22º20´02.9´´	W042º12´31.1´´
November	2017	12	39	0	Haemagogus leucocelaenus	S22º20´02.9´´	W042º12´31.1´´
November	2017	13	36	0	Haemagogus leucocelaenus	S22º20´02.9´´	W042º12´31.1´´
November	2017	14	98	0	Haemagogus leucocelaenus	S22º20´02.9´´	W042º12´31.1´´
November	2017	14	0	7	Not identified	S22º20´02.9´´	W042º12´31.1´´
November	2017	15	12	0	Haemagogus leucocelaenus	S22º20´02.9´´	W042º12´31.1´´
November	2017	15	0	8	Not identified	S22º20´02.9´´	W042º12´31.1´´
December	2017	1	94	0	Haemagogus leucocelaenus	S22º20´01.3´´	W042º12´24.0´´
December	2017	1	0	55	Not identified	S22º20´01.3´´	W042º12´24.0´´
December	2017	2	1	0	Haemagogus leucocelaenus	S22º20´01.3´´	W042º12´24.0´´
December	2017	3	11	0	Haemagogus leucocelaenus	S22º20´01.3´´	W042º12´24.0´´
December	2017	4	47	0	Haemagogus leucocelaenus	S22º20´01.3´´	W042º12´24.0´´
December	2017	5	20	0	Haemagogus leucocelaenus	S22º20´01.3´´	W042º12´24.0´´
December	2017	5	0	2	Not identified	S22º20´01.3´´	W042º12´24.0´´
December	2017	6	139	0	Haemagogus leucocelaenus	S22º20´02.9´´	W042º12´28.3´´
December	2017	6	0	36	Not identified	S22º20´02.9´´	W042º12´28.3´´
December	2017	7	88	0	Haemagogus leucocelaenus	S22º20´02.9´´	W042º12´28.3´´
December	2017	7	0	72	Not identified	S22º20´02.9´´	W042º12´28.3´´
December	2017	8	46	0	Haemagogus leucocelaenus	S22º20´02.9´´	W042º12´28.3´´
December	2017	9	66	0	Haemagogus leucocelaenus	S22º20´02.9´´	W042º12´28.3´´
December	2017	9	0	56	Not identified	S22º20´02.9´´	W042º12´28.3´´
December	2017	10	8	0	Haemagogus leucocelaenus	S22º20´02.9´´	W042º12´28.3´´
December	2017	11	148	0	Haemagogus leucocelaenus	S22º20´02.9´´	W042º12´31.1´´
December	2017	11	0	38	Not identified	S22º20´02.9´´	W042º12´31.1´´
December	2017	12	132	0	Haemagogus leucocelaenus	S22º20´02.9´´	W042º12´31.1´´
December	2017	12	0	124	Not identified	S22º20´02.9´´	W042º12´31.1´´
December	2017	14	211	0	Haemagogus leucocelaenus	S22º20´02.9´´	W042º12´31.1´´
December	2017	14	0	47	Not identified	S22º20´02.9´´	W042º12´31.1´´
January	2018	1	84	0	Haemagogus leucocelaenus	S22º20´01.3´´	W042º12´24.0´´
January	2018	1	0	3	Not identified	S22º20´01.3´´	W042º12´24.0´´
January	2018	2	17	0	Haemagogus leucocelaenus	S22º20´01.3´´	W042º12´24.0´´
January	2018	3	34	0	Haemagogus leucocelaenus	S22º20´01.3´´	W042º12´24.0´´
January	2018	3	0	2	Not identified	S22º20´01.3´´	W042º12´24.0´´
January	2018	4	68	0	Haemagogus leucocelaenus	S22º20´01.3´´	W042º12´24.0´´
January	2018	4	0	16	Not identified	S22º20´01.3´´	W042º12´24.0´´
January	2018	5	36	0	Haemagogus leucocelaenus	S22º20´01.3´´	W042º12´24.0´´
January	2018	5	0	2	Not identified	S22º20´01.3´´	W042º12´24.0´´
January	2018	6	143	0	Haemagogus leucocelaenus	S22º20´02.9´´	W042º12´28.3´´
January	2018	6	0	27	Not identified	S22º20´02.9´´	W042º12´28.3´´
January	2018	7	134	0	Haemagogus leucocelaenus	S22º20´02.9´´	W042º12´28.3´´
January	2018	7	0	31	Not identified	S22º20´02.9´´	W042º12´28.3´´
January	2018	8	51	0	Haemagogus leucocelaenus	S22º20´02.9´´	W042º12´28.3´´
January	2018	8	0	3	Not identified	S22º20´02.9´´	W042º12´28.3´´
January	2018	9	49	0	Haemagogus leucocelaenus	S22º20´02.9´´	W042º12´28.3´´
January	2018	10	44	0	Haemagogus leucocelaenus	S22º20´02.9´´	W042º12´28.3´´
January	2018	10	0	1	Not identified	S22º20´02.9´´	W042º12´31.1´´
January	2018	11	307	0	Haemagogus leucocelaenus	S22º20´02.9´´	W042º12´31.1´´
January	2018	11	0	28	Not identified	S22º20´02.9´´	W042º12´31.1´´
January	2018	12	217	0	Haemagogus leucocelaenus	S22º20´02.9´´	W042º12´31.1´´
January	2018	12	0	45	Not identified	S22º20´02.9´´	W042º12´31.1´´
January	2018	13	225	0	Haemagogus leucocelaenus	S22º20´02.9´´	W042º12´31.1´´
January	2018	13	0	32	Not identified	S22º20´02.9´´	W042º12´31.1´´
January	2018	14	133	0	Haemagogus leucocelaenus	S22º20´02.9´´	W042º12´31.1´´
January	2018	14	0	1	Not identified	S22º20´02.9´´	W042º12´31.1´´
January	2018	15	9	0	Haemagogus leucocelaenus	S22º20´02.9´´	W042º12´31.1´´
February	2018	1	144	0	Haemagogus leucocelaenus	S22º20´01.3´´	W042º12´24.0´´
February	2018	1	0	47	Not identified	S22º20´01.3´´	W042º12´24.0´´
February	2018	3	9	0	Haemagogus leucocelaenus	S22º20´01.3´´	W042º12´24.0´´
February	2018	4	33	0	Haemagogus leucocelaenus	S22º20´01.3´´	W042º12´24.0´´
February	2018	5	32	0	Haemagogus leucocelaenus	S22º20´01.3´´	W042º12´24.0´´
February	2018	6	41	0	Haemagogus leucocelaenus	S22º20´02.9´´	W042º12´28.3´´
February	2018	6	0	4	Not identified	S22º20´02.9´´	W042º12´28.3´´
February	2018	7	61	0	Haemagogus leucocelaenus	S22º20´02.9´´	W042º12´28.3´´
February	2018	8	33	0	Haemagogus leucocelaenus	S22º20´02.9´´	W042º12´28.3´´
February	2018	8	0	2	Not identified	S22º20´02.9´´	W042º12´28.3´´
February	2018	9	41	0	Haemagogus leucocelaenus	S22º20´02.9´´	W042º12´28.3´´
February	2018	9	0	7	Not identified	S22º20´02.9´´	W042º12´28.3´´
February	2018	10	18	0	Haemagogus leucocelaenus	S22º20´02.9´´	W042º12´28.3´´
February	2018	10	0	5	Not identified	S22º20´02.9´´	W042º12´28.3´´
February	2018	11	312	0	Haemagogus leucocelaenus	S22º20´02.9´´	W042º12´31.1´´
February	2018	11	0	43	Not identified	S22º20´02.9´´	W042º12´31.1´´
February	2018	12	158	0	Haemagogus leucocelaenus	S22º20´02.9´´	W042º12´31.1´´
February	2018	12	0	5	Not identified	S22º20´02.9´´	W042º12´31.1´´
February	2018	13	105	0	Haemagogus leucocelaenus	S22º20´02.9´´	W042º12´31.1´´
February	2018	13	5	0	Aedes terrens	S22º20´02.9´´	W042º12´31.1´´
February	2018	14	99	0	Haemagogus leucocelaenus	S22º20´02.9´´	W042º12´31.1´´
February	2018	14	0	6	Not identified	S22º20´02.9´´	W042º12´31.1´´
February	2018	14	4	0	Aedes terrens	S22º20´02.9´´	W042º12´31.1´´
February	2018	15	41	0	Haemagogus leucocelaenus	S22º20´02.9´´	W042º12´31.1´´
February	2018	15	0	1	Not identified	S22º20´02.9´´	W042º12´31.1´´
March	2018	1	14	0	Haemagogus leucocelaenus	S22º20´01.3´´	W042º12´24.0´´
March	2018	2	44	0	Haemagogus leucocelaenus	S22º20´01.3´´	W042º12´24.0´´
March	2018	3	121	0	Haemagogus leucocelaenus	S22º20´01.3´´	W042º12´24.0´´
March	2018	3	0	4	Not identified	S22º20´01.3´´	W042º12´24.0´´
March	2018	4	107	0	Haemagogus leucocelaenus	S22º20´01.3´´	W042º12´24.0´´
March	2018	5	58	0	Haemagogus leucocelaenus	S22º20´01.3´´	W042º12´24.0´´
March	2018	5	0	9	Not identified	S22º20´01.3´´	W042º12´24.0´´
March	2018	6	26	0	Haemagogus leucocelaenus	S22º20´02.9´´	W042º12´28.3´´
March	2018	6	0	4	Not identified	S22º20´02.9´´	W042º12´28.3´´
March	2018	7	128	0	Haemagogus leucocelaenus	S22º20´02.9´´	W042º12´28.3´´
March	2018	7	0	12	Not identified	S22º20´02.9´´	W042º12´28.3´´
March	2018	8	22	0	Haemagogus leucocelaenus	S22º20´02.9´´	W042º12´28.3´´
March	2018	8	0	6	Not identified	S22º20´02.9´´	W042º12´28.3´´
March	2018	9	67	0	Haemagogus leucocelaenus	S22º20´02.9´´	W042º12´28.3´´
March	2018	9	0	43	Not identified	S22º20´02.9´´	W042º12´28.3´´
March	2018	10	84	0	Haemagogus leucocelaenus	S22º20´02.9´´	W042º12´28.3´´
March	2018	10	0	65	Not identified	S22º20´02.9´´	W042º12´28.3´´
March	2018	11	173	0	Haemagogus leucocelaenus	S22º20´02.9´´	W042º12´31.1´´
March	2018	11	0	6	Not identified	S22º20´02.9´´	W042º12´31.1´´
March	2018	12	4	0	Haemagogus leucocelaenus	S22º20´02.9´´	W042º12´31.1´´
March	2018	13	64	0	Haemagogus leucocelaenus	S22º20´02.9´´	W042º12´31.1´´
March	2018	13	0	5	Not identified	S22º20´02.9´´	W042º12´31.1´´
March	2018	13	7	0	Aedes terrens	S22º20´02.9´´	W042º12´31.1´´
March	2018	14	16	0	Haemagogus leucocelaenus	S22º20´02.9´´	W042º12´31.1´´
March	2018	14	0	2	Not identified	S22º20´02.9´´	W042º12´31.1´´
March	2018	15	77	0	Haemagogus leucocelaenus	S22º20´02.9´´	W042º12´31.1´´
March	2018	15	0	1	Not identified	S22º20´02.9´´	W042º12´31.1´´
April	2018	1	3	0	Haemagogus leucocelaenus	S22º20´01.3´´	W042º12´24.0´´
April	2018	1	0	5	Not identified	S22º20´01.3´´	W042º12´24.0´´
April	2018	2	15	0	Haemagogus leucocelaenus	S22º20´01.3´´	W042º12´24.0´´
April	2018	2	0	2	Not identified	S22º20´01.3´´	W042º12´24.0´´
April	2018	3	1	0	Haemagogus leucocelaenus	S22º20´01.3´´	W042º12´24.0´´
April	2018	4	8	0	Haemagogus leucocelaenus	S22º20´01.3´´	W042º12´24.0´´
April	2018	4	0	2	Not identified	S22º20´01.3´´	W042º12´24.0´´
April	2018	5	10	0	Haemagogus leucocelaenus	S22º20´01.3´´	W042º12´24.0´´
April	2018	6	16	0	Haemagogus leucocelaenus	S22º20´02.9´´	W042º12´28.3´´
April	2018	7	12	0	Haemagogus leucocelaenus	S22º20´02.9´´	W042º12´28.3´´
April	2018	9	36	0	Haemagogus leucocelaenus	S22º20´02.9´´	W042º12´28.3´´
April	2018	9	0	3	Not identified	S22º20´02.9´´	W042º12´28.3´´
April	2018	10	15	0	Haemagogus leucocelaenus	S22º20´02.9´´	W042º12´28.3´´
April	2018	11	134	0	Haemagogus leucocelaenus	S22º20´02.9´´	W042º12´31.1´´
April	2018	11	0	15	Not identified	S22º20´02.9´´	W042º12´31.1´´
April	2018	12	9	0	Haemagogus leucocelaenus	S22º20´02.9´´	W042º12´31.1´´
April	2018	12	0	1	Not identified	S22º20´02.9´´	W042º12´31.1´´
April	2018	13	24	0	Haemagogus leucocelaenus	S22º20´02.9´´	W042º12´31.1´´
April	2018	14	16	0	Haemagogus leucocelaenus	S22º20´02.9´´	W042º12´31.1´´
April	2018	14	0	2	Not identified	S22º20´02.9´´	W042º12´31.1´´
April	2018	15	77	0	Haemagogus leucocelaenus	S22º20´02.9´´	W042º12´31.1´´
April	2018	15	0	1	Not identified	S22º20´02.9´´	W042º12´31.1´´
